# Supplementary material for: MicroRNAs Associated with the Pathophysiological Mechanisms of Gestational Diabetes Mellitus: A Systematic Review for Building a Panel of miRNAs
Source: J Pers Med. 2023 Jul 11;13(7):1126. doi: 10.3390/jpm13071126 (PMC10381583; doi:10.3390/jpm13071126)
Supplement: Supplementary file 1 [file jpm-13-01126-s001.zip]

Archive with 1 entries (1 files):
- jpm-2479034-supplementary.pdf
